# Supplementary material for: Community Profile and Drivers of Predatory Myxobacteria under Different Compost Manures
Source: Microorganisms. 2021 Oct 21;9(11):2193. doi: 10.3390/microorganisms9112193 (PMC8622275; doi:10.3390/microorganisms9112193)
Supplement: Supplementary file 1 [file microorganisms-09-02193-s001.zip]

Archive with 1 entries (1 files):
- microorganisms-1406718-supplementary.pdf
